# Supplementary material for: Facial Skin Care Instruction by Medical Professionals Using Microneedle Cream: The 8‐Week Prospective, Randomized, Single‐Blinded for Examiners Trial in Asians
Source: J Cosmet Dermatol. 2026 Feb 2;25(2):e70680. doi: 10.1111/jocd.70680 (PMC12865263; doi:10.1111/jocd.70680)
Supplement: Supplementary file 1 — Table S1: Active ingredients of this microneedle cream. This is the list of active ingredients in the microneedle cream used for the study. The concentrations of each ingredient were not available due to trade confidentiality. [file JOCD-25-e70680-s002.xlsx]

## Sheet: Sheet1
	active ingredients of cream
	hydroxypropyl chitosan
	sodium hyaluronate
	hydrolyzed collagen
	niacinamide
	malpighia emarginata (acerola) fruit extract
	mannan
	centella asiatica extract
	enantia chlorantha bark extract
	lactobacillus/soymilk ferment filtrate
